# Supplementary material for: Analysis of the Genomics and Mouse Virulence of an Emergent Clone of Streptococcus dysgalactiae Subspecies equisimilis
Source: Microbiol Spectr. 2023 Mar 27;11(2):e04550-22. doi: 10.1128/spectrum.04550-22 (PMC10100674; doi:10.1128/spectrum.04550-22)
Supplement: Supplemental file 2 — Tables S1 to S7. Download spectrum.04550-22-s0002.xlsx, XLSX file, 0.03 MB [file spectrum.04550-22-s0002.xlsx]

## Sheet: Table 1 Strain and Genome
	Table 1. Strain and genome characteristics
	Strain	Year	Invasive	Group Ag	MLST	emm	bps	CDSs
	MGCS35823	2015	Pos	C	20	stG62647	2189610	2140
	MGCS35922*	2016	Neg	C	20	stG62647	2223912	2145
	MGCS35957	2017	Neg	C	20	stG62647	2233554	2209
	MGCS36044	2018	Pos	C	20	stG62647	2158931	2075
	MGCS36083	2018	Pos	C	20	stG62647	2212841	2140
	MGCS36089	2018	Pos	C	20	stG62647	2151694	2077
	MGGS36055	2018	Pos	G	17	stC74a	2204518	2126
	* Strain MGCS35922 has additional genetic content of 47,051 bps that assembled extra-chromosomally, extra-chromosomal element 35922ec is listed in Table S6.
						Minimum:	2151694	2075
						Maximum:	2233554	2209
						Average:	2.19644e+06	2130.29

## Sheet: Table S1. Sequencing data
	Table S1. Whole genome sequencing data summary
			Illumina NovaSeq PE 251 bp					Oxford Nanopore Technology Gridion
	No.	Strain	Reads	Ave	Max	Total bps	Est. DOC	Reads	Ave	Max	Total bps	Est. DOC	Combined _DOC
	1	MGCS35823	2065334	223	251	460896566	219.475	524533	959	117886	502923928	239.488	458.962
	2	MGCS35922	2321604	228	251	529933280	252.349	103406	1977	40952	204393634	97.3303	349.679
	3	MGCS35957	1932704	222	251	428961384	204.267	164985	1691	73318	278986838	132.851	337.118
	4	MGCS36044	5254554	227	251	1191894856	567.569	52732	1813	49643	95616110	45.5315	613.1
	5	MGCS36083	8377492	236	251	1979741408	942.734	60147	1565	52106	94123501	44.8207	987.555
	6	MGCS36089	14013938	231	251	3231397876	1538.76	16378	2693	57340	44103343	21.0016	1559.76
	7	MGGS36055	3718692	217	251	805476408	383.56	105300	1507	73367	158715183	75.5787	459.139
						Minimum:	204.267				Minimum:	21.0016	337.118
						Maximum:	1538.76				Maximum:	239.488	1559.76
						Average:	586.959				Average:	93.8002	680.759

## Sheet: Table S2. Genome composition
	Updated 9-28-22
	Table S2. Closed genome characteristics
				Coding Sequence				Regions of Difference			%_G+C			Ribonucleic Acids
	No.	Strain	Totalbps	CDS bps	% CDS	# CDSs	Ave CDSs	ROD bps	% ROD	# RODs	Genome	CDSs	RODs	#_rRNAs	#_tRNAs	#_tmRNAs	#_ISs
	1	MGCS35823	2189610	1913517	87.3908	2140	894.167	260388	11.892	11	39.39	39.93	36.1	18	67	1	96
	2	MGCS35922*	2223912	1946172	87.5112	2145	907.306	298135	13.4059	11*	39.44	39.97	36.78	18	67	1	97
	3	MGCS35957	2233554	1958115	87.6681	2209	886.426	297692	13.3282	11	39.33	39.88	36.28	15	55	1	96
	4	MGCS36044	2158391	1886061	87.3827	2075	908.945	215405	9.97989	9	39.39	39.92	35.47	18	67	1	93
	5	MGCS36083	2212841	1935864	87.4832	2140	904.609	271502	12.2694	9	39.61	40.14	38.03	18	67	1	91
	6	MGCS36089	2151694	1884321	87.5738	2077	907.232	216614	10.0671	9	39.37	39.93	35.51	15	66	1	94
	7	MGGS36055	2204518	1917225	86.968	2126	901.799	257441	11.6779	11	39.49	40.05	36.66	18	67	1	100
	* Strain MGCS35922 has additional genetic content of 47,051 bps that assembled extra-chromosomally, extra-chromosomal element 36922ec is listed in Table S6.
		Minimum:	2151694	1884321	86.968	2075	886.426	215405	9.97989	9	39.33	39.88	35.47	15	55	1	91
		Maximum:	2233554	1958115	87.6681	2209	908.945	298135	13.4059	11	39.61	40.14	38.03	18	67	1	100
		Average:	2196360	1.92018e+06	87.4254	2130.29	901.498	259597	11.8029	10	39.4314	39.9743	36.4043	17.1429	65.1429	1	95.2857

## Sheet: Table S3. 21 Closed References
	Updated 9-28-22
	Table S3. Closed reference genome characteristics
	No.	Strain	Total_bps	G+C_%	CDS_bps	%_CDS	CDSs	Group_Ag	MLST	emm	GenBank	silA,B,C,CR,D,E
	1	89	2158609	39.43	1877250	86.9657	2075	G	29	stG485	AP023393.1	present
	2	159	2108480	39.52	1828875	86.739	2031	G	25	stG6	AP023394.1	present
	3	167	2076397	39.57	1786368	86.0321	2223	C	78*	stC839	AP012976.1	present, silD & silE disrupted
	4	AC-2713	2179445	39.52	1922229	88.1981	2215	A	128	stG485	HE858529.1	present
	5	ATCC 12394	2159491	39.5	1795230	83.1321	2057	G	25	stG166b	CP002215.1	present, silA disrupted
	6	GGS_124	2106340	39.58	1834164	87.0782	2097	G	67	stG480	AP010935.1	present
	7	Karl	1999715	39.91	1728609	86.4428	1883	C	614	stglp1*	CP092887.1	absent
	8	NCTC5370	2079953	39.64	1805811	86.8198	2021	C	3	stC1400	LS483318.1	present, silE disrupted
	9	NCTC5371	2103757	39.58	1828503	86.9161	2045	C	49	stC36	LS483367.1	present
	10	NCTC6179	2255201	39.8	1966077	87.1797	2158	C	553	stC1	LS483361.1	absent
	11	NCTC6181	2269904	39.74	1983261	87.372	2176	C	553	stC1	LR134316.1	absent
	12	NCTC7136	2249230	39.42	1964880	87.3579	2218	C	183	stG643	LS483413.1	present
	13	NCTC8546	2212920	39.53	1925988	87.0338	2141	C	554	stC46	LR594034.1	present, silD disrupted
	14	NCTC9413	2241743	39.52	1940070	86.5429	2168	C	275	stG6	LR594045.1	absent
	15	NCTC9414	2169668	39.54	1890003	87.1102	2120	C	49	stC36	LS483363.1	present
	16	NCTC11554	2233282	39.55	1940778	86.9025	2163	G	25	stG166b	LR594047.1	present
	17	NCTC11556	2193653	39.47	1912647	87.19	2111	G	29	stG485	LR594048.1	present
	18	RE378	2151145	39.49	1832427	85.1838	1880	G	17	stG6792	AP011114.1	absent
	19	TPCH-A19	2102521	39.46	1757142	83.5731	1993	A	471	stG10	CP051623.1	present, silB disrupted
	20	TPCH-A74	2182632	39.48	1824999	83.6146	2089	A	128	stG643	CP051624.1	present
	21	TPCH-A88	2180924	39.48	1820607	83.4787	2085	A	128	stG643	CP053074.1	present
		Minimum:	1999715	39.42	1728609	83.1321	1880
		Maximum:	2269904	39.91	1983261	88.1981	2223
		Average:	2.16262e+06	39.5586	1.86504e+06	86.2316	2092.81

## Sheet: Table S4. MGCS36044 RODs
	Table S4. Regions of difference in MGCS36044 relative to MGGS36055
	No.	ROD	Start	Stop	bps	%_G+C	#_CDSs	CDS_ave_bps	Notes
	1	36044_ROD.1	92837	100906	8070	31.69	11	617	5' integrase
	2	36044_ROD.2	194241	203280	9040	32.58	10	818	3' integrase
	3	36044_ROD.3	273798	310290	36493	35.52	41	784	5' integrase
	4	36044_ROD.4	878327	929062	50736	38.53	48	900	3' integrase
	5	36044_ROD.5	1021432	1051954	15495	31.22	20	686	5' integrase
	6	36044_ROD.6	1046819	1051954	5136	36.57	4	774	3' integrase
	7	36044_ROD.7	1340378	1391511	51134	34.15	41	1161	5' integrase
	8	36044_ROD.8	1871786	1894625	22840	37.99	24	718	3' integrase (fragmented)
	9	36044_ROD.9	2094914	2111374	16461	33.56	19	739	Central integrase
				Sum:	215405		218

## Sheet: Table S5. MGGS36055 RODs
	Table S5. Regions of difference in MGGS36055 relative to MGCS36044
	No.	ROD	Start	Stop	bps	%_G+C	#_CDSs	CDS_ave_bps	Notes
	1	36055_ROD.1	131469	138407	6939	40.52	7	840	No integrase
	2	36055_ROD.2	265892	305722	39831	36.37	43	807	5' integrase
	3	36055_ROD.3	497585	538010	40426	37.87	70	526	5' integrase
	4	36055_ROD.4	857394	862553	5160	34.42	4	1206	No integrase
	5	36055_ROD.5	912935	926427	13493	35.86	13	730	3' integrase
	6	36055_ROD.6	1018253	1035539	17287	36.18	11	990	3' integrase
	7	36055_ROD.7	1325441	1396117	70677	33.52	64	971	5' integrase
	8	36055_ROD.8	1594610	1602101	7492	35.96	3	1584	3' integrase fragmented
	9	36055_ROD.9	1656670	1689091	32422	38.38	34	875	5' integrase
	10	36055_ROD.10	1920686	1934922	14237	39.8	15	797	5' integrase
	11	36055_ROD.11	2016806	2039000	22195	40.41	24	817	No integrase
				Sum:	270159		288

## Sheet: Table S6. Additional RODs
	Table S6. Strain specific regions of difference.
	No.	Strain	Region of difference	Start	Stop	bps	% G+C	# CDSs	CDS ave. bps	Notes
	1	MGCS35823	35823_ROD.4	808313	841343	33031	39.37	53	586	5' integrase
	2	MGCS35922	35922_ROD.8	1741313	1773819	32507	38.24	35	864	3' integrase
	3	MGCS35922	35922_ROD.10	1956824	2005860	49037	40.29	50	927	5' integrase
	4	MGCS35922	35922ec*	0	47051	47051	36.41	40	1120	integrease
	5	MGCS35957	35957_ROD.4	678570	719111	40542	37.69	63	600	5' integrase
	6	MGCS35957	35957_ROD.9	1665706	1707205	41500	38.65	67	563	3' integrase
	7	MGCS36083	36083_ROD.4	898934	960961	62028	47.25	120	813	Central integrases
	*Element 35922ec assembled extra-chromosomally.

## Sheet: Table S7. Primers
			Table S7. MGCS35922 genome architecture PCR primers.
			No.	Primer	Sequence (5' to 3')	Length_nt	Primer binding site Gene/Locus_tag*
			1	P1	GAGGGTAGCAGCTTATTGCAGAG	23	35922ec integrase gene / MGCS35922_10078
			2	P2	CTTCCCAAGTCGCTGTTTTAGTCGC	25	35922ec DinB family gene / MGCS35922_10002
			3	P3	GCGGAGGGCACGAGTCATATTGG	23	MetQ/NlpA family gene / MGCS35922_02756
			4	P4	GAACGATGTTGAACGCAGGCAGC	23	35922_ROD.7 integrase gene / MGCS35922_02768
			5	P5	CTCTCAATGTAGTTATCAAGCTCTCCTGCC	30	35922_ROD.7 RepA gene / MGCS35922_02812
			6	P6	CTCGTCTTGGGGTCTGACCAAAG	23	LCP family gene / MGCS35922_02818
			7	P7	GCTGCCTGCGTTCAACATCGTTC	23	35922_ROD.7 integrase gene / MGCS35922_02768
			8	P8	CAAGAGTATCTACATCAATACAGATAGACGG	31	35922_ROD.7 integrase gene / MGCS35922_02768
			*Gene / Locus tag designations correspond with SDSE strain MGCS35922 closed genome sequence linked with NCBI Bioproject PRJNA925803.
